# Supplementary material for: The receptor for advanced glycation endproducts (RAGE) modulates T cell signaling
Source: PLoS One. 2020 Sep 28;15(9):e0236921. doi: 10.1371/journal.pone.0236921 (PMC7521722; doi:10.1371/journal.pone.0236921)
Supplement: S1 Data — (ZIP) [file pone.0236921.s004.zip]

Archive with 14 entries (14 files):
- fig1bdata.csv
- fig1cdata.csv
- Fig2adata.csv
- fig2bdata.csv
- fig2cdata.csv
- fig2ddata.csv
- fig3adata.csv
- fig3bdata.csv
- fig3cdata.csv
- fig3ddata.csv
- fig3edata.csv
- fig3fdata.csv
- fig3gdata.csv
- fig4adata.csv
