# Supplementary material for: The receptor for advanced glycation endproducts (RAGE) modulates T cell signaling
Source: PLoS One. 2020 Sep 28;15(9):e0236921. doi: 10.1371/journal.pone.0236921 (PMC7521722; doi:10.1371/journal.pone.0236921)
Supplement: S1 Data — (ZIP) [file pone.0236921.s004.zip › fig1bdata.csv]

	RAGE+	RAGE+	RAGE+	RAGE+	RAGE+	RAGE+	RAGE+	RAGE+	RAGE+	RAGE+	RAGE+	RAGE+	RAGE+	RAGE+	RAGE-	RAGE-	RAGE-	RAGE-	RAGE-	RAGE-	RAGE-	RAGE-	RAGE-	RAGE-	RAGE-	RAGE-	RAGE-	RAGE-
CD4	7375.5	6977.5	8250.5	5342.5	5256	5919.5	7304.5	8373	7722.5	5859.5	13962	11752.5	12790	13222.5	4153.5	4250.5	4186	5141	3828.5	3658	4996.5	5000	4971.5	3743.5	7592	6903	7352.5	7557.5
CD8	7246.5	8063	9103	5904.5	6066.5	5735.5	7427.5	8635.5	8020	5444	14606.5	12107.5	14848	15229.5	4550.5	4970	3807.5	5618.5	4052.5	3992	4629	5101	4930.5	3646.5	8646.5	7187.5	8521.5	8945
