# Supplementary material for: The receptor for advanced glycation endproducts (RAGE) modulates T cell signaling
Source: PLoS One. 2020 Sep 28;15(9):e0236921. doi: 10.1371/journal.pone.0236921 (PMC7521722; doi:10.1371/journal.pone.0236921)
Supplement: S1 Data — (ZIP) [file pone.0236921.s004.zip › fig1cdata.csv]

	RAGE+	RAGE+	RAGE+	RAGE+	RAGE+	RAGE+	RAGE+	RAGE+	RAGE+	RAGE+	RAGE+	RAGE+	RAGE+	RAGE+	RAGE-	RAGE-	RAGE-	RAGE-	RAGE-	RAGE-	RAGE-	RAGE-	RAGE-	RAGE-	RAGE-	RAGE-	RAGE-	RAGE-
CD4	810	902	803	510	586	638	788	818	908	647	1321	1229	1656	1246	503	543	499	373	379	462	550	525	590	391	812	717	748	671
CD8	872	1036	912	579	646	531	675	835	995	585	1439	1192	1632	1422	576	654	396	557	395	414	463	541	632	372	924	713	887	793
