# Supplementary material for: The receptor for advanced glycation endproducts (RAGE) modulates T cell signaling
Source: PLoS One. 2020 Sep 28;15(9):e0236921. doi: 10.1371/journal.pone.0236921 (PMC7521722; doi:10.1371/journal.pone.0236921)
Supplement: S1 Data — (ZIP) [file pone.0236921.s004.zip › Fig2adata.csv]

RAGE+/+	RAGE/KO	Jurkat RAGE+ p-erk	F2 p-erk	RAGE+/+	RAGE/KO
39374	27572	1566	865	0.039772	0.031372
38111	27093	1646	981	0.04319	0.036209
34831	27550	2082	1399	0.059774	0.05078
45916	23187	2435	710	0.053032	0.030621
42197	22327	2513	785	0.059554	0.035159
