# Supplementary material for: The receptor for advanced glycation endproducts (RAGE) modulates T cell signaling
Source: PLoS One. 2020 Sep 28;15(9):e0236921. doi: 10.1371/journal.pone.0236921 (PMC7521722; doi:10.1371/journal.pone.0236921)
Supplement: S1 Data — (ZIP) [file pone.0236921.s004.zip › fig2bdata.csv]

RAGE+/+	RAGE/KO	Jurkat RAGE+ p-erk	F2 p-erk	RAGE+/+	RAGE/KO
35319	5842	22818	2481	0.11515	0.38052
26613	4749	17111	2285	0.145117	0.465361
35104	4139	21539	2131	0.100587	0.416284
				0.11034	0.291829
15706	2056	8020	911	0.134121	0.320513
11169	1638	5757	778
