# Supplementary material for: The receptor for advanced glycation endproducts (RAGE) modulates T cell signaling
Source: PLoS One. 2020 Sep 28;15(9):e0236921. doi: 10.1371/journal.pone.0236921 (PMC7521722; doi:10.1371/journal.pone.0236921)
Supplement: S1 Data — (ZIP) [file pone.0236921.s004.zip › fig2cdata.csv]

RAGE+/+	RAGE/KO	Jurkat RAGE+ p-erk	F2 p-erk	RAGE+/+	RAGE/KO
9484	6924	6216	3402	0.57887	0.437753
8469	6518	5635	3298	0.597119	0.466094
7940	5023	4836	3201	0.670151	0.540713
