# Supplementary material for: The receptor for advanced glycation endproducts (RAGE) modulates T cell signaling
Source: PLoS One. 2020 Sep 28;15(9):e0236921. doi: 10.1371/journal.pone.0236921 (PMC7521722; doi:10.1371/journal.pone.0236921)
Supplement: S1 Data — (ZIP) [file pone.0236921.s004.zip › fig2ddata.csv]

RAGE+/+	RAGE/KO	Jurkat RAGE+ p-erk	F2 p-erk	RAGE+/+	RAGE/KO
6227	4429	4028	998	0.266581	0.282908
5767	4102	3635	982	0.288018	0.322769
7081	3877	4161	1137	0.276232	0.364973
				0.60122	0.43018
				0.684079	0.468553
