# Supplementary material for: The receptor for advanced glycation endproducts (RAGE) modulates T cell signaling
Source: PLoS One. 2020 Sep 28;15(9):e0236921. doi: 10.1371/journal.pone.0236921 (PMC7521722; doi:10.1371/journal.pone.0236921)
Supplement: S1 Data — (ZIP) [file pone.0236921.s004.zip › fig3adata.csv]

	WT	sem	KO	sem
0	1	0	1	0
1	1.210955667	0.133208982	1.060225333	0.041512549
2	1.226523667	0.059576521	1.057573333	0.030125395
4	1.481081667	0.128801084	1.261353	0.035192808
5	1.613452333	0.080410732	1.207276667	0.012384186
10	1.435791333	0.07313146	1.222238333	0.064475396
