# Supplementary material for: The receptor for advanced glycation endproducts (RAGE) modulates T cell signaling
Source: PLoS One. 2020 Sep 28;15(9):e0236921. doi: 10.1371/journal.pone.0236921 (PMC7521722; doi:10.1371/journal.pone.0236921)
Supplement: S1 Data — (ZIP) [file pone.0236921.s004.zip › fig3bdata.csv]

	WT	sem	KO	sem
0	1	0	1	0
1	1.495628	0.156094206	1.148557667	0.060763729
2	1.401355667	0.164343825	1.090945	0.064150438
4	1.353893	0.130243468	1.00169	0.073802797
5	1.337295	0.072803948	0.937297	0.073788034
10	1.253281	0.030830098	0.964699667	0.092873969
