# Supplementary material for: The receptor for advanced glycation endproducts (RAGE) modulates T cell signaling
Source: PLoS One. 2020 Sep 28;15(9):e0236921. doi: 10.1371/journal.pone.0236921 (PMC7521722; doi:10.1371/journal.pone.0236921)
Supplement: S1 Data — (ZIP) [file pone.0236921.s004.zip › fig3cdata.csv]

	WT	WT	WT	KO	KO	KO
0	1	1	1	1	1	1
1	1.668983	1.048611	1.028876	1.652797	0.817086	0.861236
2	1.353171	0.94205	0.942247	1.579809	0.831761	0.847753
4	1.325369	1.29478	1.278331	1.258527	0.946017	0.939326
5	1.431364	1.006944	1.001699	1.326057	0.845912	0.866292
10	1.331017	0.78568	0.743509	1.069577	0.666143	0.723596
