# Supplementary material for: The receptor for advanced glycation endproducts (RAGE) modulates T cell signaling
Source: PLoS One. 2020 Sep 28;15(9):e0236921. doi: 10.1371/journal.pone.0236921 (PMC7521722; doi:10.1371/journal.pone.0236921)
Supplement: S1 Data — (ZIP) [file pone.0236921.s004.zip › fig3ddata.csv]

	WT	WT	WT	KO	KO	KO
0	1	1	1	1	1	1
1	1.814118	2.055768	1.59014	1.862092	2.515677	2.738647
2	1.743922	2.195189	1.466355	2.068627	2.475248	2.451344
4	1.603529	1.97649	1.314142	2.063399	2.155941	2.335496
5	1.549412	1.864954	1.460957	1.99281	2.064356	2.101946
10	1.908627	1.673592	1.384311	1.798039	1.882838	1.804449
