# Supplementary material for: The receptor for advanced glycation endproducts (RAGE) modulates T cell signaling
Source: PLoS One. 2020 Sep 28;15(9):e0236921. doi: 10.1371/journal.pone.0236921 (PMC7521722; doi:10.1371/journal.pone.0236921)
Supplement: S1 Data — (ZIP) [file pone.0236921.s004.zip › fig3edata.csv]

	WT	WT	KO	KO
0	1	1	1	1
1	1.490019	1.390047	0.998536	1.080524
2	1.381842	1.431742	1.124451	1.215356
4	1.699292	1.806994	1.084919	1.177903
5	1.524791	1.62004	1.190337	1.314607
10	1.408886	1.430397	1.070278	1.17603
20	1.242112	1.198386	1.040996	1.058052
