# Supplementary material for: The receptor for advanced glycation endproducts (RAGE) modulates T cell signaling
Source: PLoS One. 2020 Sep 28;15(9):e0236921. doi: 10.1371/journal.pone.0236921 (PMC7521722; doi:10.1371/journal.pone.0236921)
Supplement: S1 Data — (ZIP) [file pone.0236921.s004.zip › fig3fdata.csv]

WT	KO	WT	KO
900	485	6.067778	4.37732
1581	574	4.359899	6.482578
986	499	3.528398	4.086172
892	509	4.529148	4.506876
