# Supplementary material for: The receptor for advanced glycation endproducts (RAGE) modulates T cell signaling
Source: PLoS One. 2020 Sep 28;15(9):e0236921. doi: 10.1371/journal.pone.0236921 (PMC7521722; doi:10.1371/journal.pone.0236921)
Supplement: S1 Data — (ZIP) [file pone.0236921.s004.zip › fig3gdata.csv]

Jurkat 0	WT	Jurkat PMA	KO	KO	F2 PMA	WT	KO	WT	KO
2.9	10.75	2.9	2.9	2.9	2.9	53.38	12.35	4208	1567
2.9	10.36	2.9	2.9	2.9	2.9	71.28	10.75	3295	1427
2.9	13.54	2.9	2.9	2.9	2.9	130	8.68	4645	2040
2.9	14.58	2.9	2.9	2.9	2.9	119	9.76	1021	2120
2.9	13.47	2.9	2.9	2.9	2.9	101	12.57	1338	2041
	13.22	2.9		2.9	2.9	99.59	9.37	1114	2720
	2.9	2.9		2.9	2.9
	2.9	2.9		2.9	2.9
	2.9	2.9		2.9	2.9
