# Supplementary material for: The receptor for advanced glycation endproducts (RAGE) modulates T cell signaling
Source: PLoS One. 2020 Sep 28;15(9):e0236921. doi: 10.1371/journal.pone.0236921 (PMC7521722; doi:10.1371/journal.pone.0236921)
Supplement: S1 Data — (ZIP) [file pone.0236921.s004.zip › fig4adata.csv]

Time (minutes)	Neg. Cont. siRNA	Neg. Cont. siRNA	Neg. Cont. siRNA	RAGE siRNA	RAGE siRNA	RAGE siRNA
0	1.02	1.61	10.13	0.33	1.06	0.23
1	2.14	4.41	6.25	0.51	2.17	0.4
2	2.32	4.36	4.45	0.54	2.18	0.37
3	3.15	7.61	13.21	1	2.46	0.42
4	3.23	11.78	19.56	1.62	2.74	0.47
5	2.68	16.46	7.35	2.66	3.4	0.55
10	2.28	19.95	5.25	4.38	2.82	0.53
20	1.86	23.41	6.17	2.63	2.32	0.47
